# Supplementary material for: Structural variants in 3000 rice genomes
Source: Genome Res. 2019 May;29(5):870–80. doi: 10.1101/gr.241240.118 (PMC6499320; doi:10.1101/gr.241240.118)
Supplement: Supplemental Material [file supp_gr.241240.118_Supplemental_Code.zip]

Archive with 9 entries (8 files):
- Scripts/
- Scripts/check_genes.sh
- Scripts/extract_geno.sh
- Scripts/find_TRA.sh
- Scripts/hierarchical_clustering.r
- Scripts/mergecallers.sh
- Scripts/mergesample.sh
- Scripts/mergesample_INS.sh
- Scripts/parse_output.sh
